# Supplementary material for: Similar mutation rates but different mutation spectra in moderate and extremely halophilic archaea
Source: G3 (Bethesda). 2022 Dec 15;13(3):jkac303. doi: 10.1093/g3journal/jkac303 (PMC9997560; doi:10.1093/g3journal/jkac303)
Supplement: jkac303_Supplementary_Data [file jkac303_supplementary_data.xlsx]

## Sheet: S1
Suppl. Table 1. Halobacterium salinarum base-substitution and insertion-deletion (indel) summary statistics
MA Line						Substitutions												Indels					Total sites	Gen.	Sites×Gen	Base-sub Rate	indel Rate
	Chromosome coverage	A sites	C sites	G sites	T sites	Transitions				Transversions								Ins.		Del.		Ts/Tv*						gc sites*gen	at sites*gen
						GC>AT		AT>GC		AT>TA		GC>TA		AT>CG		GC>CG
Hs1	238.358	419111	822237	822296	420428	2	9.72921e-10	0	0	0	0	0	0	0	0	0	0	0	0	0	0		2484072	1250	3105090000	6.44104e-10	0	2055666250	1049423750
Hs2	247.325	420666	825126	825003	422615	2	9.50609e-10	1	9.30074e-10	0	0	2	9.50609e-10	0	0	0	0	0	0	0	0	1.5	2493410	1275	3179097750	1.57277e-09	0	2103914475	1075183275
Hs3	247.53	424224	830306	830566	426187	2	9.4446e-10	0	0	0	0	0	0	0	0	0	0	0	0	0	0		2511283	1275	3201885825	6.24632e-10	0	2117611800	1084274025
Hs4	235.612	426769	833636	833678	428653	0	0	0	0	0	0	0	0	0	0	0	0	0	0	0	0		2522736	1550	3910240800	0	0	2584336700	1325904100
Hs5	226.3	418906	822667	822355	420459	3	1.45895e-09	1	9.53101e-10	0	0	0	0	1	9.53101e-10	0	0	0	0	0	0	4	2484387	1250	3105483750	1.61006e-09	0	2056277500	1049206250
Hs7	241.155	402625	801870	802245	403634	2	9.77877e-10	0	0	0	0	1	4.88939e-10	0	0	0	0	0	0	0	0	2	2410374	1275	3073226850	9.76173e-10	0	2045246625	1027980225
Hs8	248.623	415366	817651	817225	416390	4	2.12754e-09	0	0	0	0	0	0	0	0	0	0	0	0	0	0		2466632	1150	2836626800	1.41013e-09	0	1880107400	956519400
Hs9	226.687	424071	830433	830243	425264	1	5.1248e-10	0	0	0	0	1	5.1248e-10	0	0	0	0	0	0	0	0	1	2510011	1175	2949262925	6.78136e-10	0	1951294300	997968625
Hs10	248.395	424228	830499	830377	425399	3	1.50523e-09	0	0	0	0	0	0	0	0	0	0	0	0	0	0		2510503	1200	3012603600	9.95816e-10	0	1993051200	1019552400
Hs12	241.453	427027	834207	834160	428929	3	1.16011e-09	0	0	0	0	0	0	0	0	0	0	1	2.55578e-10	0	0		2524323	1550	3912700650	7.66734e-10	2.55578e-10	2585968850	1326731800
Hs13	245.623	412555	815564	814451	415238	4	1.88767e-09	0	0	0	0	1	4.71916e-10	1	9.29255e-10	1	4.71916e-10	0	0	0	0		2457808	1300	3195150400	2.19082e-09	0	2119019500	1076130900
Hs16	191.373	419009	822695	822620	420385	0	0	0	0	0	0	0	0	0	0	0	0	0	0	1	3.09586e-10		2484709	1300	3230121700	0	3.09586e-10	2138909500	1091212200
Hs17	222.395	420483	824350	824368	421557	1	4.95128e-10	0	0	0	0	0	0	0	0	0	0	0	0	0	0		2490758	1225	3051178550	3.27742e-10	0	2019679550	1031499000
Hs19	213.878	416804	820337	820151	418751	1	4.97612e-10	0	0	0	0	0	0	0	0	0	0	0	0	1	3.2969e-10		2476043	1225	3033152675	3.2969e-10	3.2969e-10	2009597800	1023554875
Hs20	210.478	417562	820309	820182	419177	1	5.07978e-10	0	0	0	0	0	0	0	0	0	0	0	0	0	0		2477230	1200	2972676000	3.36397e-10	0	1968589200	1004086800
Hs21	247.038	420768	824639	824774	422118	2	9.51022e-10	1	9.3051e-10	0	0	0	0	0	0	0	0	0	0	0	0		2492299	1275	3177681225	9.44085e-10	0	2103001575	1074679650
Hs22	223.314	417133	819875	819955	418569	1	5.08183e-10	0	0	0	0	1	5.08183e-10	0	0	0	0	0	0	0	0	1	2475532	1200	2970638400	6.73256e-10	0	1967796000	1002842400
Hs23	219.553	416966	819932	819946	418419	0	0	0	0	0	0	0	0	0	0	0	0	1	3.23198e-10	1	3.23198e-10		2475263	1250	3094078750	0	6.46396e-10	2049847500	1044231250
Hs24	248.095	410542	811055	811106	411917	4	2.01294e-09	0	0	1	9.92544e-10	0	0	0	0	0	0	0	0	0	0	4	2444620	1225	2994659500	1.66964e-09	0	1987147225	1007512275
Hs25	249.471	418944	822407	822646	420241	0	0	0	0	0	0	0	0	0	0	0	0	0	0	0	0		2484238	1275	3167403450	0	0	2097442575	1069960875
Hs26	229.893	420499	824443	824565	421812	0	0	0	0	0	0	0	0	0	0	0	0	0	0	0	0		2491319	1200	2989582800	0	0	1978809600	1010773200
Hs27	238.927	421104	825445	825676	422398	0	0	0	0	0	0	0	0	0	0	0	0	0	0	0	0		2494623	1200	2993547600	0	0	1981345200	1012202400
Hs28	248.555	410995	810934	811197	411868	1	4.93178e-10	0	0	0	0	0	0	0	0	0	0	0	0	0	0		2444994	1250	3056242500	3.27199e-10	0	2027663750	1028578750
Hs30	248.639	418191	823607	823405	419877	2	1.01193e-09	0	0	0	0	1	5.05967e-10	0	0	0	0	0	0	0	0	2	2485080	1200	2982096000	1.006e-09	0	1976414400	1005681600
Hs31	237.447	427129	834301	834328	429055	0	0	0	0	0	0	0	0	0	0	0	0	0	0	0	0		2524813	1250	3156016250	0	0	2085786250	1070230000
Hs32	237.133	420633	824479	824649	421950	0	0	0	0	0	0	0	0	0	0	0	0	0	0	0	0		2491711	1275	3176931525	0	0	2102638200	1074293325
Hs33	227.829	422868	829445	828989	424699	1	5.24329e-10	0	0	0	0	0	0	0	0	0	0	0	0	0	0		2506001	1150	2881901150	3.46993e-10	0	1907199100	974702050
Hs34	236.222	420657	824548	824681	421983	1	5.16037e-10	0	0	0	0	1	5.16037e-10	0	0	0	0	0	0	0	0	1	2491869	1175	2927946075	6.83073e-10	0	1937844075	990102000
Hs35	239.897	414263	815713	815441	415312	0	0	0	0	0	0	0	0	0	0	1	5.10886e-10	0	0	0	0	0	2460729	1200	2952874800	3.38653e-10	0	1957384800	995490000
Hs36	235.251	421067	824923	825130	422309	0	0	0	0	0	0	0	0	0	0	0	0	0	0	0	0		2493429	1300	3241457700	0	0	2145068900	1096388800
Hs37	235.463	420741	824532	824663	422014	1	3.91198e-10	0	0	0	0	0	0	0	0	0	0	0	0	0	0		2491950	1550	3862522500	2.58898e-10	0	2556252250	1306270250
Hs38	234.891	419973	823712	823757	421320	0	0	0	0	0	0	0	0	0	0	0	0	0	0	0	0		2488762	1275	3173171550	0	0	2100522975	1072648575
Hs39	225.24	422138	827622	827347	424013	0	0	1	9.64753e-10	0	0	0	0	0	0	0	0	0	0	0	0		2501120	1225	3063872000	3.26384e-10	0	2027337025	1036534975
Hs41	234.725	426784	833923	834009	428723	1	4.99621e-10	0	0	0	0	0	0	0	0	0	0	0	0	0	0		2523439	1200	3028126800	3.30237e-10	0	2001518400	1026608400
Hs42	77.4928	409366	809515	809042	410874	0	0	0	0	0	0	0	0	0	0	0	0	0	0	0	0		2438797	1275	3109466175	0	0	2063660175	1045806000
Hs43	234.011	417460	819838	819916	418787	0	0	0	0	0	0	0	0	0	0	0	0	0	0	0	0		2476001	1200	2971201200	0	0	1967704800	1003496400
Hs44	236.245	416816	819196	819172	418250	0	0	0	0	0	0	0	0	0	0	0	0	0	0	0	0		2473434	1250	3091792500	0	0	2047960000	1043832500
Hs45	226.551	423264	828957	828787	425222	1	4.92432e-10	0	0	0	0	0	0	0	0	0	0	0	0	1	3.25719e-10		2506230	1225	3070131750	3.25719e-10	3.25719e-10	2030736400	1039395350
Hs46	233.408	420329	824211	824388	421729	0	0	0	0	0	0	0	0	0	0	0	0	0	0	0	0		2490657	1275	3175587675	0	0	2101963725	1073623950
Hs47	235.485	420519	824359	824551	421840	2	1.01077e-09	0	0	0	0	0	0	0	0	0	0	0	0	0	0		2491269	1200	2989522800	6.69003e-10	0	1978692000	1010830800
Hs48	234.275	410578	811496	810931	412548	0	0	0	0	0	0	0	0	0	0	0	0	0	0	0	0		2445553	1200	2934663600	0	0	1946912400	987751200
Hs50	236.891	419933	823194	823337	421250	0	0	0	0	0	0	0	0	0	0	0	0	0	0	0	0		2487714	1250	3109642500	0	0	2058163750	1051478750
Hs51	235.165	420593	824473	824653	421906	1	4.75594e-10	0	0	0	0	0	0	0	0	0	0	0	0	0	0		2491625	1275	3176821875	3.1478e-10	0	2102635650	1074186225
Hs52	231.023	427265	834475	834492	429218	1	4.79338e-10	0	0	0	0	0	0	0	0	0	0	0	0	0	0		2525450	1250	3156812500	3.16775e-10	0	2086208750	1070603750
Hs53	236.976	423713	828679	828882	425227	0	0	1	9.23874e-10	0	0	0	0	0	0	0	0	0	0	0	0		2506501	1275	3195788775	3.12912e-10	0	2113390275	1082398500
Hs54	241	416654	818803	818882	418067	0	0	0	0	0	0	0	0	0	0	0	0	0	0	0	0		2472406	1150	2843266900	0	0	1883337750	959929150
Hs57	234.162	423368	828919	828823	425358	1	5.13387e-10	0	0	0	0	0	0	0	0	0	0	0	0	0	0		2506468	1175	2945099900	3.39547e-10	0	1947846850	997253050
Hs58	232.159	418475	822231	822179	419873	1	5.06767e-10	0	0	0	0	0	0	0	0	0	0	0	0	0	0		2482758	1200	2979309600	3.35648e-10	0	1973292000	1006017600
Hs59	232.856	417638	820093	820098	419052	0	0	0	0	0	0	0	0	0	0	0	0	0	0	0	0		2476881	1275	3158023275	0	0	2091243525	1066779750
Hs60	237.054	420597	824449	824565	421920	1	4.66479e-10	0	0	0	0	0	0	0	0	0	0	0	0	0	0		2491531	1300	3238990300	3.08738e-10	0	2143718200	1095272100
Hs61	233.983	426400	833507	833597	428205	1	3.86995e-10	0	0	0	0	0	0	0	0	0	0	0	0	0	0		2521709	1550	3908648950	2.55843e-10	0	2584011200	1324637750
Hs62	238.772	420126	825066	824783	421340	0	0	0	0	0	0	0	0	0	0	0	0	0	0	0	0		2491315	1550	3861538250	0	0	2557265950	1304272300
Hs63	239.534	425233	832039	832034	427089	1	4.71322e-10	0	0	0	0	0	0	0	0	0	0	0	0	0	0		2516395	1275	3208403625	3.11681e-10	0	2121693075	1086710550
Hs64	237.424	415691	817429	817564	416880	0	0	0	0	0	0	0	0	1	9.23922e-10	0	0	0	0	0	0	0	2467564	1300	3207833200	3.11737e-10	0	2125490900	1082342300
Hs65	235.648	410355	812112	811626	412769	0	0	0	0	0	0	0	0	0	0	0	0	0	0	0	0		2446862	1300	3180920600	0	0	2110859400	1070061200
Hs67	236.812	421578	825525	825698	422895	0	0	0	0	0	0	0	0	0	0	0	0	0	0	1	3.27094e-10		2495696	1225	3057227600	0	3.27094e-10	2022748175	1034479425
Hs69	236.455	420576	824397	824576	421870	2	8.22289e-10	0	0	0	0	0	0	0	0	0	0	0	0	0	0		2491419	1475	3674843025	5.44241e-10	0	2432235175	1242607850
Hs70	229.574	423637	828692	828880	425208	1	4.92483e-10	0	0	0	0	1	4.92483e-10	0	0	1	4.92483e-10	1	3.25695e-10	1	3.25695e-10	0.5	2506417	1225	3070360825	9.77084e-10	6.51389e-10	2030525700	1039835125
Hs72	240.149	415573	817216	817177	416962	1	5.09873e-10	0	0	0	0	0	0	0	0	0	0	0	0	1	3.37802e-10		2466928	1200	2960313600	3.37802e-10	3.37802e-10	1961271600	999042000
Hs73	235.901	421738	827422	827079	423527	0	0	0	0	0	0	0	0	0	0	0	0	0	0	0	0		2499766	1275	3187201650	0	0	2109488775	1077712875
Hs74	238.967	421044	824885	825126	422357	1	5.05047e-10	0	0	0	0	0	0	0	0	0	0	0	0	0	0		2493412	1200	2992094400	3.34214e-10	0	1980013200	1012081200
Hs75	243.627	410627	811669	811056	412640	0	0	0	0	0	0	0	0	0	0	0	0	0	0	0	0		2445992	1250	3057490000	0	0	2028406250	1029083750
Hs76	236.373	426838	834060	834101	428781	1	4.89357e-10	0	0	0	0	1	4.89357e-10	0	0	0	0	0	0	0	0	1	2523780	1225	3091630500	6.46908e-10	0	2043497225	1048133275
Hs77	237.096	427405	834607	834635	429328	0	0	1	9.1547e-10	0	0	0	0	0	0	0	0	0	0	0	0		2525975	1275	3220618125	3.10499e-10	0	2128283550	1092334575
Hs78	236.535	427037	834210	834287	428917	0	0	0	0	0	0	0	0	0	0	0	0	0	0	0	0		2524451	1200	3029341200	0	0	2002196400	1027144800
Hs79	235.512	427264	834434	834414	429193	1	4.99346e-10	0	0	0	0	1	4.99346e-10	0	0	0	0	0	0	0	0	1	2525305	1200	3030366000	6.59986e-10	0	2002617600	1027748400
Hs80	237.97	423703	829025	828805	424958	0	0	0	0	0	0	0	0	0	0	0	0	0	0	0	0		2506491	1250	3133113750	0	0	2072287500	1060826250
						60		6		1		11		3		3		3		7
Overall mut. Rate							4.30198e-10		8.42618e-11		1.40436e-11		7.88696e-11		4.21309e-11		2.15099e-11		1.42398e-11		3.32262e-11					3.98714e-10	4.7466e-11
lower limit							3.28286e-10		3.09226e-11		3.55557e-13		3.93714e-11		8.6884e-12		4.43586e-12		2.93659e-12		1.33586e-11					3.1803e-10	2.27618e-11
upper limit							5.5375e-10		1.83402e-10		7.82461e-11		1.4112e-10		1.23124e-10		6.28611e-11		4.16147e-11		6.84586e-11					4.93635e-10	8.72916e-11
SEM**							6.4054e-11		3.29145e-11		1.48141e-11		2.47055e-11		2.38153e-11		1.25255e-11		7.72146e-12		1.22609e-11					5.86531e-11	1.70663e-11
* Ts/Tv is the transition/transversion ratio.
** SEM is the standart error.

## Sheet: S2
Suppl. Table 2. Halobacterium salinarum chromosome base substitution and insertion-deletion (indel) summary statistics
MA Line					Substitutions												Indels		Total sites	Gen.	Sites×Gen	Base-sub Rate	indel Rate
	A sites	C sites	G sites	T sites	Transitions				Transversions								Ins.	Del.						gc sites*gen	at sites*gen
					GC>AT		AT>GC		AT>TA		GC>TA		AT>CG		GC>CG
Hs1	322624	684262	682161	322323	2	1.17094e-09	0	0	0	0	0	0	0	0	0	0	0	0	2011370	1250	2514212500	7.95478e-10	0	1708028750	806183750
Hs2	322520	684187	682106	322269	2	1.14809e-09	1	1.21639e-09	0	0	2	1.14809e-09	0	0	0	0	0	0	2011082	1275	2564129550	1.94998e-09	0	1742023575	822105975
Hs3	320200	680735	678958	319873	2	1.15366e-09	0	0	0	0	0	0	0	0	0	0	0	0	1999766	1275	2549701650	7.84406e-10	0	1733608575	816093075
Hs4	322796	684455	682369	322496	0	0	0	0	0	0	0	0	0	0	0	0	0	0	2012116	1550	3118779800	0	0	2118577200	1000202600
Hs5	322812	684422	682382	322542	2	1.17061e-09	1	1.23963e-09	0	0	0	0	1	1.23963e-09	0	0	0	0	2012158	1250	2515197500	1.59033e-09	0	1708505000	806692500
Hs7	322771	684439	682349	322494	2	1.14767e-09	0	0	0	0	1	5.73837e-10	0	0	0	0	0	0	2012053	1275	2565367575	1.16942e-09	0	1742654700	822712875
Hs8	322865	684548	682477	322563	3	1.9083e-09	0	0	0	0	0	0	0	0	0	0	0	0	2012453	1150	2314320950	1.29628e-09	0	1572078750	742242200
Hs9	322697	684283	682211	322354	1	6.22808e-10	0	0	0	0	1	6.22808e-10	0	0	0	0	0	0	2011545	1175	2363565375	8.46179e-10	0	1605630450	757934925
Hs10	322895	684573	682479	322586	3	1.82875e-09	0	0	0	0	0	0	0	0	0	0	0	0	2012533	1200	2415039600	1.24222e-09	0	1640462400	774577200
Hs12	322786	684450	682345	322468	3	1.41607e-09	0	0	0	0	0	0	0	0	0	0	1	0	2012049	1550	3118675950	9.61947e-10	3.20649e-10	2118532250	1000143700
Hs13	322848	684484	682414	322537	3	1.68827e-09	0	0	0	0	1	5.62757e-10	0	0	0	0	0	0	2012283	1300	2615967900	1.52907e-09	0	1776967400	839000500
Hs16	320551	682018	679683	320334	0	0	0	0	0	0	0	0	0	0	0	0	0	1	2002586	1300	2603361800	0	3.84119e-10	1770211300	833150500
Hs17	322853	684491	682427	322531	1	5.97202e-10	0	0	0	0	0	0	0	0	0	0	0	0	2012302	1225	2465069950	4.05668e-10	0	1674474550	790595400
Hs19	322749	684370	682323	322421	1	5.97301e-10	0	0	0	0	0	0	0	0	0	0	0	1	2011863	1225	2464532175	4.05757e-10	4.05757e-10	1674198925	790333250
Hs20	322688	684365	682280	322440	1	6.09766e-10	0	0	0	0	0	0	0	0	0	0	0	0	2011773	1200	2414127600	4.14228e-10	0	1639974000	774153600
Hs21	322773	684418	682307	322483	2	1.14773e-09	1	1.21551e-09	0	0	0	0	0	0	0	0	0	0	2011981	1275	2565275775	1.16946e-09	0	1742574375	822701400
Hs22	322661	684255	682216	322338	1	6.09843e-10	0	0	0	0	1	6.09843e-10	0	0	0	0	0	0	2011470	1200	2413764000	8.28581e-10	0	1639765200	773998800
Hs23	322497	684158	682091	322182	0	0	0	0	0	0	0	0	0	0	0	0	0	1	2010928	1250	2513660000	0	3.97826e-10	1707811250	805848750
Hs24	322724	684349	682310	322430	4	2.38926e-09	0	0	1	1.26532e-09	0	0	0	0	0	0	0	0	2011813	1225	2464470925	2.02883e-09	0	1674157275	790313650
Hs25	322878	684528	682471	322566	0	0	0	0	0	0	0	0	0	0	0	0	0	0	2012443	1275	2565864825	0	0	1742923725	822941100
Hs26	322704	684346	682259	322382	0	0	0	0	0	0	0	0	0	0	0	0	0	0	2011691	1200	2414029200	0	0	1639926000	774103200
Hs27	322783	684413	682339	322453	0	0	0	0	0	0	0	0	0	0	0	0	0	0	2011988	1200	2414385600	0	0	1640102400	774283200
Hs28	322863	684527	682447	322521	1	5.85234e-10	0	0	0	0	0	0	0	0	0	0	0	0	2012358	1250	2515447500	3.97544e-10	0	1708717500	806730000
Hs30	322815	684452	682388	322485	2	1.21936e-09	0	0	0	0	1	6.09679e-10	0	0	0	0	0	0	2012140	1200	2414568000	1.24246e-09	0	1640208000	774360000
Hs31	322642	684250	682193	322317	0	0	0	0	0	0	0	0	0	0	0	0	0	0	2011402	1250	2514252500	0	0	1708053750	806198750
Hs32	322815	684428	682359	322484	0	0	0	0	0	0	0	0	0	0	0	0	0	0	2012086	1275	2565409650	0	0	1742653425	822756225
Hs33	322629	684285	682202	322305	1	6.36351e-10	0	0	0	0	0	0	0	0	0	0	0	0	2011421	1150	2313134150	4.32314e-10	0	1571460050	741674100
Hs34	322740	684395	682311	322422	1	6.22712e-10	0	0	0	0	1	6.22712e-10	0	0	0	0	0	0	2011868	1175	2363944900	8.46043e-10	0	1605879550	758065350
Hs35	322737	684381	682324	322419	0	0	0	0	0	0	0	0	0	0	1	6.09739e-10	0	0	2011861	1200	2414233200	4.1421e-10	0	1640046000	774187200
Hs36	322721	684354	682283	322362	0	0	0	0	0	0	0	0	0	0	0	0	0	0	2011720	1300	2615236000	0	0	1776628100	838607900
Hs37	322788	684390	682285	322457	1	4.72066e-10	0	0	0	0	0	0	0	0	0	0	0	0	2011920	1550	3118476000	3.20669e-10	0	2118346250	1000129750
Hs38	321814	683248	681043	321524	0	0	0	0	0	0	0	0	0	0	0	0	0	0	2007629	1275	2559726975	0	0	1739471025	820255950
Hs39	320742	682208	679916	320405	0	0	1	1.27323e-09	0	0	0	0	0	0	0	0	0	0	2003271	1225	2454006975	4.07497e-10	0	1668601900	785405075
Hs41	322388	683973	681939	322074	1	6.10093e-10	0	0	0	0	0	0	0	0	0	0	0	0	2010374	1200	2412448800	4.14517e-10	0	1639094400	773354400
Hs42	322425	683983	681914	322074	0	0	0	0	0	0	0	0	0	0	0	0	0	0	2010396	1275	2563254900	0	0	1741518675	821736225
Hs43	322721	684357	682292	322423	0	0	0	0	0	0	0	0	0	0	0	0	0	0	2011793	1200	2414151600	0	0	1639978800	774172800
Hs44	322722	684323	682262	322422	0	0	0	0	0	0	0	0	0	0	0	0	0	0	2011729	1250	2514661250	0	0	1708231250	806430000
Hs45	322455	684115	682052	322145	1	5.97531e-10	0	0	0	0	0	0	0	0	0	0	0	1	2010767	1225	2463189575	4.05978e-10	4.05978e-10	1673554575	789635000
Hs46	322440	684064	682012	322212	0	0	0	0	0	0	0	0	0	0	0	0	0	0	2010728	1275	2563678200	0	0	1741746900	821931300
Hs47	322723	684330	682276	322413	2	1.21957e-09	0	0	0	0	0	0	0	0	0	0	0	0	2011742	1200	2414090400	8.28469e-10	0	1639927200	774163200
Hs48	322775	684397	682320	322450	0	0	0	0	0	0	0	0	0	0	0	0	0	0	2011942	1200	2414330400	0	0	1640060400	774270000
Hs50	322773	684412	682319	322447	0	0	0	0	0	0	0	0	0	0	0	0	0	0	2011951	1250	2514938750	0	0	1708413750	806525000
Hs51	322775	684410	682356	322480	1	5.73846e-10	0	0	0	0	0	0	0	0	0	0	0	0	2012021	1275	2565326775	3.89814e-10	0	1742626650	822700125
Hs52	322779	684453	682385	322506	1	5.85292e-10	0	0	0	0	0	0	0	0	0	0	0	0	2012123	1250	2515153750	3.9759e-10	0	1708547500	806606250
Hs53	322839	684482	682391	322506	0	0	0	0	0	0	0	0	0	0	0	0	0	0	2012218	1275	2565577950	0	0	1742763075	822814875
Hs54	322717	684358	682270	322432	0	0	0	0	0	0	0	0	0	0	0	0	0	0	2011777	1150	2313543550	0	0	1571622200	741921350
Hs57	322732	684346	682302	322458	1	6.22738e-10	0	0	0	0	0	0	0	0	0	0	0	0	2011838	1175	2363909650	4.23028e-10	0	1605811400	758098250
Hs58	322591	684210	682101	322270	1	6.09915e-10	0	0	0	0	0	0	0	0	0	0	0	0	2011172	1200	2413406400	4.14352e-10	0	1639573200	773833200
Hs59	322773	684433	682369	322492	0	0	0	0	0	0	0	0	0	0	0	0	0	0	2012067	1275	2565385425	0	0	1742672550	822712875
Hs60	322826	684470	682375	322481	1	5.62778e-10	0	0	0	0	0	0	0	0	0	0	0	0	2012152	1300	2615797600	3.82293e-10	0	1776898500	838899100
Hs61	322411	684024	681966	322002	0	0	0	0	0	0	0	0	0	0	0	0	0	0	2010403	1550	3116124650	0	0	2117284500	998840150
Hs62	322467	684141	682083	322127	0	0	0	0	0	0	0	0	0	0	0	0	0	0	2010818	1550	3116767900	0	0	2117647200	999120700
Hs63	322729	684352	682280	322405	1	5.73903e-10	0	0	0	0	0	0	0	0	0	0	0	0	2011766	1275	2565001650	3.89863e-10	0	1742455800	822545850
Hs64	321304	682338	680390	320819	0	0	0	0	0	0	0	0	1	1.19795e-09	0	0	0	0	2004851	1300	2606306300	3.83685e-10	0	1771546400	834759900
Hs65	322843	684454	682382	322510	0	0	0	0	0	0	0	0	0	0	0	0	0	0	2012189	1300	2615845700	0	0	1776886800	838958900
Hs67	322905	684567	682461	322581	0	0	0	0	0	0	0	0	0	0	0	0	0	1	2012514	1225	2465329650	0	4.05625e-10	1674609300	790720350
Hs69	322756	684350	682289	322428	1	4.96083e-10	0	0	0	0	0	0	0	0	0	0	0	0	2011823	1475	2967438925	3.36991e-10	0	2015792525	951646400
Hs70	322734	684401	682342	322465	0	0	0	0	0	0	0	0	0	0	0	0	0	0	2011942	1225	2464628950	0	0	1674260175	790368775
Hs72	322762	684413	682330	322462	1	6.09722e-10	0	0	0	0	0	0	0	0	0	0	0	1	2011967	1200	2414360400	4.14188e-10	4.14188e-10	1640091600	774268800
Hs73	322569	684279	682203	322240	0	0	0	0	0	0	0	0	0	0	0	0	0	0	2011291	1275	2564396025	0	0	1742264550	822131475
Hs74	322722	684322	682265	322428	1	6.09792e-10	0	0	0	0	0	0	0	0	0	0	0	0	2011737	1200	2414084400	4.14236e-10	0	1639904400	774180000
Hs75	322794	684479	682384	322518	0	0	0	0	0	0	0	0	0	0	0	0	0	0	2012175	1250	2515218750	0	0	1708578750	806640000
Hs76	322529	684169	682120	322173	1	5.97477e-10	0	0	0	0	1	5.97477e-10	0	0	0	0	0	0	2010991	1225	2463463975	8.11865e-10	0	1673704025	789759950
Hs77	322841	684489	682400	322519	0	0	1	1.21531e-09	0	0	0	0	0	0	0	0	0	0	2012249	1275	2565617475	3.8977e-10	0	1742783475	822834000
Hs78	322519	684162	682111	322154	0	0	0	0	0	0	0	0	0	0	0	0	0	0	2010946	1200	2413135200	0	0	1639527600	773607600
Hs79	322818	684463	682379	322519	1	6.09678e-10	0	0	0	0	1	6.09678e-10	0	0	0	0	0	0	2012179	1200	2414614800	8.28289e-10	0	1640210400	774404400
Hs80	322801	684456	682355	322479	0	0	0	0	0	0	0	0	0	0	0	0	0	0	2012091	1250	2515113750	0	0	1708513750	806600000
					54		5		1		10		2		1		1	6
Overall mut. Rate						4.67038e-10		9.16256e-11		1.83251e-11		8.64885e-11		3.66503e-11		8.64885e-12						4.28927e-10	4.113e-11	10.4286	0
SEM*						6.9492e-11		3.98592e-11		1.88854e-11		2.88575e-11		2.5534e-11		9.10058e-12						6.25606e-11	1.47541e-11
																									#DIV/0!
* SEM is the standart error.

## Sheet: S3
Suppl. Table 3. Halobacterium salinarum pNRC100 base-substitution and insertion-deletion (indel) summary statistics
MA Line					Substitutions												Indels		Total sites	Gen.	Sites×Gen	Base-sub Rate	indel Rate
	A sites	C sites	G sites	T sites	Transitions				Transversions								Ins.	Del.						gc sites*gen	at sites*gen
					GC>AT		AT>GC		AT>TA		GC>TA		AT>CG		GC>CG
Hs1	38377	52554	53568	38956	0	0	0	0	0	0	0	0	0	0	0	0	0	0	183455	1250	229318750	0	0	132652500	96666250
Hs2	34039	46449	47355	34668	0	0	0	0	0	0	0	0	0	0	0	0	0	0	162511	1275	207201525	0	0	119600100	87601425
Hs3	39421	54301	55347	40064	0	0	0	0	0	0	0	0	0	0	0	0	0	0	189133	1275	241144575	0	0	139801200	101343375
Hs4	39444	54142	55255	40034	0	0	0	0	0	0	0	0	0	0	0	0	0	0	188875	1550	292756250	0	0	169565350	123190900
Hs5	33012	45103	45864	33424	0	0	0	0	0	0	0	0	0	0	0	0	0	0	157403	1250	196753750	0	0	113708750	83045000
Hs7	25560	35691	36865	25714	0	0	0	0	0	0	0	0	0	0	0	0	0	0	123830	1275	157883250	0	0	92508900	65374350
Hs8	35658	49362	50068	36158	0	0	0	0	0	0	0	0	0	0	0	0	0	0	171246	1150	196932900	0	0	114344500	82588400
Hs9	38132	52629	53593	38398	0	0	0	0	0	0	0	0	0	0	0	0	0	0	182752	1175	214733600	0	0	124810850	89922750
Hs10	38248	52775	53781	38529	0	0	0	0	0	0	0	0	0	0	0	0	0	0	183333	1200	219999600	0	0	127867200	92132400
Hs12	39612	54473	55550	40229	0	0	0	0	0	0	0	0	0	0	0	0	0	0	189864	1550	294289200	0	0	170535650	123753550
Hs13	31144	43117	43569	32126	0	0	0	0	0	0	0	0	0	0	0	0	0	0	149956	1300	194942800	0	0	112691800	82251000
Hs16	39666	54530	55596	40282	0	0	0	0	0	0	0	0	0	0	0	0	0	0	190074	1300	247096200	0	0	143163800	103932400
Hs17	38261	52765	53715	38598	0	0	0	0	0	0	0	0	0	0	0	0	0	0	183339	1225	224590275	0	0	130438000	94152275
Hs19	31957	43925	44766	32614	0	0	0	0	0	0	0	0	0	0	0	0	0	0	153262	1225	187745950	0	0	108646475	79099475
Hs20	34526	47280	48207	35108	0	0	0	0	0	0	0	0	0	0	0	0	0	0	165121	1200	198145200	0	0	114584400	83560800
Hs21	39719	54591	55661	40349	0	0	0	0	0	0	0	0	0	0	0	0	0	0	190320	1275	242658000	0	0	140571300	102086700
Hs22	37772	51967	52887	38464	0	0	0	0	0	0	0	0	0	0	0	0	0	0	181090	1200	217308000	0	0	125824800	91483200
Hs23	37640	51874	52786	38326	0	0	0	0	0	0	0	0	0	0	0	0	0	0	180626	1250	225782500	0	0	130825000	94957500
Hs24	33111	45467	46317	33784	0	0	0	0	0	0	0	0	0	0	0	0	0	0	158679	1225	194381775	0	0	112435400	81946375
Hs25	39645	54544	55610	40281	0	0	0	0	0	0	0	0	0	0	0	0	0	0	190080	1275	242352000	0	0	140446350	101905650
Hs26	39663	54571	55632	40287	0	0	0	0	0	0	0	0	0	0	0	0	0	0	190153	1200	228183600	0	0	132243600	95940000
Hs27	36632	50107	51274	36955	0	0	0	0	0	0	0	0	0	0	0	0	0	0	174968	1200	209961600	0	0	121657200	88304400
Hs28	34426	47153	48184	34857	0	0	0	0	0	0	0	0	0	0	0	0	0	0	164620	1250	205775000	0	0	119171250	86603750
Hs30	34461	48334	49295	35016	0	0	0	0	0	0	0	0	0	0	0	0	0	0	167106	1200	200527200	0	0	117154800	83372400
Hs31	39696	54587	55646	40320	0	0	0	0	0	0	0	0	0	0	0	0	0	0	190249	1250	237811250	0	0	137791250	100020000
Hs32	39655	54532	55605	40276	0	0	0	0	0	0	0	0	0	0	0	0	0	0	190068	1275	242336700	0	0	140424675	101912025
Hs33	36500	50762	51548	37120	0	0	0	0	0	0	0	0	0	0	0	0	0	0	175930	1150	202319500	0	0	117656500	84663000
Hs34	39693	54584	55645	40314	0	0	0	0	0	0	0	0	0	0	0	0	0	0	190236	1175	223527300	0	0	129519075	94008225
Hs35	39677	54563	55636	40311	0	0	0	0	0	0	0	0	0	0	0	0	0	0	190187	1200	228224400	0	0	132238800	95985600
Hs36	39619	54484	55540	40235	0	0	0	0	0	0	0	0	0	0	0	0	0	0	189878	1300	246841400	0	0	143031200	103810200
Hs37	39710	54583	55647	40328	0	0	0	0	0	0	0	0	0	0	0	0	0	0	190268	1550	294915400	0	0	170856500	124058900
Hs38	39656	54524	55613	40270	0	0	0	0	0	0	0	0	0	0	0	0	0	0	190063	1275	242330325	0	0	140424675	101905650
Hs39	36623	49973	50982	37218	0	0	0	0	0	0	0	0	0	0	0	0	0	0	174796	1225	214125100	0	0	123669875	90455225
Hs41	39617	54498	55594	40254	0	0	0	0	0	0	0	0	0	0	0	0	0	0	189963	1200	227955600	0	0	132110400	95845200
Hs42	31687	43529	43980	32438	0	0	0	0	0	0	0	0	0	0	0	0	0	0	151634	1275	193333350	0	0	111573975	81759375
Hs43	36567	49927	50917	37157	0	0	0	0	0	0	0	0	0	0	0	0	0	0	174568	1200	209481600	0	0	121012800	88468800
Hs44	35963	49353	50246	36645	0	0	0	0	0	0	0	0	0	0	0	0	0	0	172207	1250	215258750	0	0	124498750	90760000
Hs45	36029	49387	50297	36680	0	0	0	0	0	0	0	0	0	0	0	0	0	0	172393	1225	211181425	0	0	122112900	89068525
Hs46	39683	54583	55638	40306	0	0	0	0	0	0	0	0	0	0	0	0	0	0	190210	1275	242517750	0	0	140531775	101985975
Hs47	39654	54533	55618	40282	0	0	0	0	0	0	0	0	0	0	0	0	0	0	190087	1200	228104400	0	0	132181200	95923200
Hs48	31140	43084	43537	32091	0	0	0	0	0	0	0	0	0	0	0	0	0	0	149852	1200	179822400	0	0	103945200	75877200
Hs50	38381	52607	53645	39023	0	0	0	0	0	0	0	0	0	0	0	0	0	0	183656	1250	229570000	0	0	132815000	96755000
Hs51	39602	54497	55568	40232	0	0	0	0	0	0	0	0	0	0	0	0	0	0	189899	1275	242121225	0	0	140332875	101788350
Hs52	39677	54567	55633	40293	0	0	0	0	0	0	0	0	0	0	0	0	0	0	190170	1250	237712500	0	0	137750000	99962500
Hs53	39668	54551	55629	40289	0	0	0	0	0	0	0	0	0	0	0	0	0	0	190137	1275	242424675	0	0	140479500	101945175
Hs54	35733	49043	49950	36394	0	0	0	0	0	0	0	0	0	0	0	0	0	0	171120	1150	196788000	0	0	113841950	82946050
Hs57	35949	49286	50203	36606	0	0	0	0	0	0	0	0	0	0	0	0	0	0	172044	1175	202151700	0	0	116899575	85252125
Hs58	34357	47226	48229	34778	0	0	0	0	0	0	0	0	0	0	0	0	0	0	164590	1200	197508000	0	0	114546000	82962000
Hs59	36022	49405	50279	36681	0	0	0	0	0	0	0	0	0	0	0	0	0	0	172387	1275	219793425	0	0	127097100	92696325
Hs60	39629	54499	55557	40267	0	0	0	0	0	0	0	0	0	0	0	0	0	0	189952	1300	246937600	0	0	143072800	103864800
Hs61	39418	54269	55365	40013	1	5.88468e-09	0	0	0	0	0	0	0	0	0	0	0	0	189065	1550	293050750	3.41238e-09	0	169932700	123118050
Hs62	34436	47395	48230	34717	0	0	0	0	0	0	0	0	0	0	0	0	0	0	164778	1550	255405900	0	0	148218750	107187150
Hs63	39282	54011	55153	39794	0	0	0	0	0	0	0	0	0	0	0	0	0	0	188240	1275	240006000	0	0	139184100	100821900
Hs64	36060	49419	50321	36720	0	0	0	0	0	0	0	0	0	0	0	0	0	0	172520	1300	224276000	0	0	129662000	94614000
Hs65	28342	39381	39948	29251	0	0	0	0	0	0	0	0	0	0	0	0	0	0	136922	1300	177998600	0	0	103127700	74870900
Hs67	39753	54647	55705	40388	0	0	0	0	0	0	0	0	0	0	0	0	0	0	190493	1225	233353925	0	0	135181200	98172725
Hs69	39654	54521	55597	40266	0	0	0	0	0	0	0	0	0	0	0	0	0	0	190038	1475	280306050	0	0	162424050	117882000
Hs70	39621	54521	55600	40256	0	0	0	0	0	0	0	0	0	0	0	0	0	0	189998	1225	232747550	0	0	134898225	97849325
Hs72	34657	47317	48193	35320	0	0	0	0	0	0	0	0	0	0	0	0	0	0	165487	1200	198584400	0	0	114612000	83972400
Hs73	35233	48581	49386	35827	0	0	0	0	0	0	0	0	0	0	0	0	0	0	169027	1275	215509425	0	0	124907925	90601500
Hs74	39579	54467	55540	40192	0	0	0	0	0	0	0	0	0	0	0	0	0	0	189778	1200	227733600	0	0	132008400	95725200
Hs75	31184	43145	43595	32125	0	0	0	0	0	0	0	0	0	0	0	0	0	0	150049	1250	187561250	0	0	108425000	79136250
Hs76	39626	54523	55581	40276	0	0	0	0	0	0	0	0	0	0	0	0	0	0	190006	1225	232757350	0	0	134877400	97879950
Hs77	39712	54596	55679	40344	0	0	0	0	0	0	0	0	0	0	0	0	0	0	190331	1275	242672025	0	0	140600625	102071400
Hs78	39700	54576	55662	40331	0	0	0	0	0	0	0	0	0	0	0	0	0	0	190269	1200	228322800	0	0	132285600	96037200
Hs79	39707	54568	55635	40320	0	0	0	0	0	0	0	0	0	0	0	0	0	0	190230	1200	228276000	0	0	132243600	96032400
Hs80	37870	51806	52769	38166	0	0	0	0	0	0	0	0	0	0	0	0	0	0	180611	1250	225763750	0	0	130718750	95045000
					1		0		0		0		0		0		0	0				6.64457e-11	0
Overall mut.rate						1.14692e-10		0		0		0		0		0	0	0				5.0931e-11
SEM*						8.78311e-11
* SEM is the standart error.

## Sheet: S4
Suppl. Table 4. Halobacterium salinarum pNRC200 base substitution and insertion-deletion (indel) summary statistics
MA Line					Substitutions												Indels		Total sites	Gen.	Sites×Gen	Base-sub Rate	indel Rate
	A sites	C sites	G sites	T sites	Transitions				Transversions								Ins.	Del.						gc sites*gen	at sites*gen
					GC>AT		AT>GC		AT>TA		GC>TA		AT>CG		GC>CG
Hs1	58110	85421	86567	59149	0	0	0	0	0	0	0	0	0	0	0	0	0	0	289247	1250	361558750	0	0	214985000	146573750
Hs2	64107	94490	95542	65678	0	0	0	0	0	0	0	0	0	0	0	0	0	0	319817	1275	407766675	0	0	242290800	165475875
Hs3	64603	95270	96261	66250	0	0	0	0	0	0	0	0	0	0	0	0	0	0	322384	1275	411039600	0	0	244202025	166837575
Hs4	64529	95039	96054	66123	0	0	0	0	0	0	0	0	0	0	0	0	0	0	321745	1550	498704750	0	0	296194150	202510600
Hs5	63082	93142	94109	64493	1	4.27234e-09	0	0	0	0	0	0	0	0	0	0	0	0	314826	1250	393532500	2.54109e-09	0	234063750	159468750
Hs7	54294	81740	83031	55426	0	0	0	0	0	0	0	0	0	0	0	0	0	0	274491	1275	349976025	0	0	210083025	139893000
Hs8	56843	83741	84680	57669	1	5.16305e-09	0	0	0	0	0	0	0	0	0	0	0	0	282933	1150	325372950	3.0734e-09	0	193684150	131688800
Hs9	63242	93521	94439	64512	0	0	0	0	0	0	0	0	0	0	0	0	0	0	315714	1175	370963950	0	0	220853000	150110950
Hs10	63085	93151	94117	64284	0	0	0	0	0	0	0	0	0	0	0	0	0	0	314637	1200	377564400	0	0	224721600	152842800
Hs12	64629	95284	96265	66232	0	0	0	0	0	0	0	0	0	0	0	0	0	0	322410	1550	499735500	0	0	296900950	202834550
Hs13	58563	87963	88468	60575	1	4.35995e-09	0	0	0	0	0	0	1	6.45664e-09	1	4.35995e-09	0	0	295569	1300	384239700	7.80763e-09	0	229360300	154879400
Hs16	58792	86147	87341	59769	0	0	0	0	0	0	0	0	0	0	0	0	0	0	292049	1300	379663700	0	0	225534400	154129300
Hs17	59369	87094	88226	60428	0	0	0	0	0	0	0	0	0	0	0	0	0	0	295117	1225	361518325	0	0	214767000	146751325
Hs19	62098	92042	93062	63716	0	0	0	0	0	0	0	0	0	0	0	0	0	0	310918	1225	380874550	0	0	226752400	154122150
Hs20	60348	88664	89695	61629	0	0	0	0	0	0	0	0	0	0	0	0	0	0	300336	1200	360403200	0	0	214030800	146372400
Hs21	58276	85630	86806	59286	0	0	0	0	0	0	0	0	0	0	0	0	0	0	289998	1275	369747450	0	0	219855900	149891550
Hs22	56700	83653	84852	57767	0	0	0	0	0	0	0	0	0	0	0	0	0	0	282972	1200	339566400	0	0	202206000	137360400
Hs23	56829	83900	85069	57911	0	0	0	0	0	0	0	0	0	0	0	0	1	0	283709	1250	354636250	0	2.81979e-09	211211250	143425000
Hs24	54707	81239	82479	55703	0	0	0	0	0	0	0	0	0	0	0	0	0	0	274128	1225	335806800	0	0	200554550	135252250
Hs25	56421	83335	84565	57394	0	0	0	0	0	0	0	0	0	0	0	0	0	0	281715	1275	359186625	0	0	214072500	145114125
Hs26	58132	85526	86674	59143	0	0	0	0	0	0	0	0	0	0	0	0	0	0	289475	1200	347370000	0	0	206640000	140730000
Hs27	61689	90925	92063	62990	0	0	0	0	0	0	0	0	0	0	0	0	0	0	307667	1200	369200400	0	0	219585600	149614800
Hs28	53706	79254	80566	54490	0	0	0	0	0	0	0	0	0	0	0	0	0	0	268016	1250	335020000	0	0	199775000	135245000
Hs30	60915	90821	91722	62376	0	0	0	0	0	0	0	0	0	0	0	0	0	0	305834	1200	367000800	0	0	219051600	147949200
Hs31	64791	95464	96489	66418	0	0	0	0	0	0	0	0	0	0	0	0	0	0	323162	1250	403952500	0	0	239941250	164011250
Hs32	58163	85519	86685	59190	0	0	0	0	0	0	0	0	0	0	0	0	0	0	289557	1275	369185175	0	0	219560100	149625075
Hs33	63739	94398	95239	65274	0	0	0	0	0	0	0	0	0	0	0	0	0	0	318650	1150	366447500	0	0	218082550	148364950
Hs34	58224	85569	86725	59247	0	0	0	0	0	0	0	0	0	0	0	0	0	0	289765	1175	340473875	0	0	202445450	138028425
Hs35	51849	76769	77481	52582	0	0	0	0	0	0	0	0	0	0	0	0	0	0	258681	1200	310417200	0	0	185100000	125317200
Hs36	58727	86085	87307	59712	0	0	0	0	0	0	0	0	0	0	0	0	0	0	291831	1300	379380300	0	0	225409600	153970700
Hs37	58243	85559	86731	59229	0	0	0	0	0	0	0	0	0	0	0	0	0	0	289762	1550	449131100	0	0	267049500	182081600
Hs38	58503	85940	87101	59526	0	0	0	0	0	0	0	0	0	0	0	0	0	0	291070	1275	371114250	0	0	220627275	150486975
Hs39	64773	95441	96449	66390	0	0	0	0	0	0	0	0	0	0	0	0	0	0	323053	1225	395739925	0	0	235065250	160674675
Hs41	64779	95452	96476	66395	0	0	0	0	0	0	0	0	0	0	0	0	0	0	323102	1200	387722400	0	0	230313600	157408800
Hs42	55254	82003	83148	56362	0	0	0	0	0	0	0	0	0	0	0	0	0	0	276767	1275	352877925	0	0	210567525	142310400
Hs43	58172	85554	86707	59207	0	0	0	0	0	0	0	0	0	0	0	0	0	0	289640	1200	347568000	0	0	206713200	140854800
Hs44	58131	85520	86664	59183	0	0	0	0	0	0	0	0	0	0	0	0	0	0	289498	1250	361872500	0	0	215230000	146642500
Hs45	64780	95455	96438	66397	0	0	0	0	0	0	0	0	0	0	0	0	0	0	323070	1225	395760750	0	0	235068925	160691825
Hs46	58206	85564	86738	59211	0	0	0	0	0	0	0	0	0	0	0	0	0	0	289719	1275	369391725	0	0	219685050	149706675
Hs47	58142	85496	86657	59145	0	0	0	0	0	0	0	0	0	0	0	0	0	0	289440	1200	347328000	0	0	206583600	140744400
Hs48	56663	84015	85074	58007	0	0	0	0	0	0	0	0	0	0	0	0	0	0	283759	1200	340510800	0	0	202906800	137604000
Hs50	58779	86175	87373	59780	0	0	0	0	0	0	0	0	0	0	0	0	0	0	292107	1250	365133750	0	0	216935000	148198750
Hs51	58216	85566	86729	59194	0	0	0	0	0	0	0	0	0	0	0	0	0	0	289705	1275	369373875	0	0	219676125	149697750
Hs52	64809	95455	96474	66419	0	0	0	0	0	0	0	0	0	0	0	0	0	0	323157	1250	403946250	0	0	239911250	164035000
Hs53	61206	89646	90862	62432	0	0	1	6.34363e-09	0	0	0	0	0	0	0	0	0	0	304146	1275	387786150	2.57874e-09	0	230147700	157638450
Hs54	58204	85402	86662	59241	0	0	0	0	0	0	0	0	0	0	0	0	0	0	289509	1150	332935350	0	0	197873600	135061750
Hs57	64687	95287	96318	66294	0	0	0	0	0	0	0	0	0	0	0	0	0	0	322586	1175	379038550	0	0	225135875	153902675
Hs58	61527	90795	91849	62825	0	0	0	0	0	0	0	0	0	0	0	0	0	0	306996	1200	368395200	0	0	219172800	149222400
Hs59	58843	86255	87450	59879	0	0	0	0	0	0	0	0	0	0	0	0	0	0	292427	1275	372844425	0	0	221473875	151370550
Hs60	58142	85480	86633	59172	0	0	0	0	0	0	0	0	0	0	0	0	0	0	289427	1300	376255100	0	0	223746900	152508200
Hs61	64571	95214	96266	66190	0	0	0	0	0	0	0	0	0	0	0	0	0	0	322241	1550	499473550	0	0	296794000	202679550
Hs62	63223	93530	94470	64496	0	0	0	0	0	0	0	0	0	0	0	0	0	0	315719	1550	489364450	0	0	291400000	197964450
Hs63	63222	93676	94601	64890	0	0	0	0	0	0	0	0	0	0	0	0	0	0	316389	1275	403395975	0	0	240053175	163342800
Hs64	58327	85672	86853	59341	0	0	0	0	0	0	0	0	0	0	0	0	0	0	290193	1300	377250900	0	0	224282500	152968400
Hs65	59170	88277	89296	61008	0	0	0	0	0	0	0	0	0	0	0	0	0	0	297751	1300	387076300	0	0	230844900	156231400
Hs67	58920	86311	87532	59926	0	0	0	0	0	0	0	0	0	0	0	0	0	0	292689	1225	358544025	0	0	212957675	145586350
Hs69	58166	85526	86690	59176	1	3.93672e-09	0	0	0	0	0	0	0	0	0	0	0	0	289558	1475	427098050	2.34138e-09	0	254018600	173079450
Hs70	61282	89770	90938	62487	1	4.51738e-09	0	0	0	0	1	4.51738e-09	0	0	1	4.51738e-09	1	1	304477	1225	372984325	8.04323e-09	5.36216e-09	221367300	151617025
Hs72	58154	85486	86654	59180	0	0	0	0	0	0	0	0	0	0	0	0	0	0	289474	1200	347368800	0	0	206568000	140800800
Hs73	63936	94562	95490	65460	0	0	0	0	0	0	0	0	0	0	0	0	0	0	319448	1275	407296200	0	0	242316300	164979900
Hs74	58743	86096	87321	59737	0	0	0	0	0	0	0	0	0	0	0	0	0	0	291897	1200	350276400	0	0	208100400	142176000
Hs75	56649	84045	85077	57997	0	0	0	0	0	0	0	0	0	0	0	0	0	0	283768	1250	354710000	0	0	211402500	143307500
Hs76	64683	95368	96400	66332	0	0	0	0	0	0	0	0	0	0	0	0	0	0	322783	1225	395409175	0	0	234915800	160493375
Hs77	64852	95522	96556	66465	0	0	0	0	0	0	0	0	0	0	0	0	0	0	323395	1275	412328625	0	0	244899450	167429175
Hs78	64818	95472	96514	66432	0	0	0	0	0	0	0	0	0	0	0	0	0	0	323236	1200	387883200	0	0	230383200	157500000
Hs79	64739	95403	96400	66354	0	0	0	0	0	0	0	0	0	0	0	0	0	0	322896	1200	387475200	0	0	230163600	157311600
Hs80	63032	92763	93681	64313	0	0	0	0	0	0	0	0	0	0	0	0	0	0	313789	1250	392236250	0	0	233055000	159181250
					5		1		0		1		1		2		2	1
						3.30484e-10		9.7032e-11		0		6.60968e-11		9.7032e-11		1.32194e-10						3.93156e-10	1.17947e-10	3.33333	0
Overall mut.rate						1.4458e-10		9.4681e-11		0		6.74236e-11		9.63677e-11		9.29925e-11						1.80015e-10	8.98574e-11
SEM*
																									#DIV/0!
* SEM is the standart error.

## Sheet: S5
Suppl. Table 5. Base-substitution details
MA line	Chromosome	Position	Reference	Mutation	Gene	Protein	Synonymousonymous/NonSynonymousnymous
Hs1	Chromosome	1191990	G	A	VNG_1598H	p.Ser37Phe	NonSynonymousonymous
Hs1	Chromosome	1819781	C	T	glcD	p.Tyr625Tyr	Synonymous
Hs2	Chromosome	135940	G	T	gdhB	p.Arg146Leu	NonSynonymousonymous
Hs2	Chromosome	1023805	C	T	kinA1	p.Val245Val	Synonymous
Hs2	Chromosome	1498621	C	T	VNG_2028H	p.Arg109Cys	NonSynonymousonymous
Hs2	Chromosome	1815283	G	T	metA	p.Ala6Ser	NonSynonymousonymous
Hs2	Chromosome	1879041	A	G	SSU_rRNA_bacteria		Noncoding
Hs3	Chromosome	598848	C	T	tRNA		Noncoding
Hs3	Chromosome	1080669	G	A	VNG_1457C	p.Gly115Gly	Synonymous
Hs5	pNRC200	216327	G	A	ugpE	p.Pro271Pro	Synonymous
Hs5	Chromosome	20106	C	T	VNG_0020H		Noncoding
Hs5	Chromosome	144212	T	G	mutS1		Noncoding
Hs5	Chromosome	949349	A	G	yhcR		Noncoding
Hs5	Chromosome	1560884	G	A	nhaC2	p.Ala273Ala	Synonymous
Hs7	Chromosome	544469	G	A	dip2	p.Pro17Leu	NonSynonymousonymous
Hs7	Chromosome	932338	G	T	VNG_1234C		Noncoding
Hs7	Chromosome	1804631	G	A	scm		Noncoding
Hs8	Chromosome	1588479	G	A	VNG_2154C	p.Val53Val	Synonymous
Hs8	pNRC200	160841	G	A	VNG_6189H	p.Val54Ile	NonSynonymousonymous
Hs8	Chromosome	667720	C	T	VNG_0883H	p.Gly7Gly	Synonymous
Hs8	Chromosome	174825	C	T	VNG_0198H		Noncoding
Hs9	Chromosome	1090880	G	T	pri	p.Glu173Asp	NonSynonymousonymous
Hs9	Chromosome	1648299	C	T	pdhB	p.Pro272Leu	NonSynonymousonymous
Hs10	Chromosome	38701	G	A	VNG_0045C	p.Gly229Ser	NonSynonymousonymous
Hs10	Chromosome	1938607	G	A	VNG_2589C	p.Gly193Glu	NonSynonymousonymous
Hs10	Chromosome	1986783	C	T	hom	p.Val102Ile	NonSynonymousonymous
Hs12	Chromosome	451168	G	A	VNG_0591C	p.Thr145Ile	NonSynonymousonymous
Hs12	Chromosome	1392963	G	A	nadB	p.Ala385Thr	NonSynonymousonymous
Hs12	Chromosome	1790113	C	T	VNG_2386C	p.Gly72Ser	NonSynonymousonymous
Hs13	Chromosome	874920	G	T	hsp3	p.Arg540Arg	Synonymous
Hs13	Chromosome	1583839	C	T	VNG_2149H	p.Ile332Ile	Synonymous
Hs13	Chromosome	1731144	C	T	ydaJ	p.Glu87Glu	Synonymous
Hs13	Chromosome	1915765	C	T	yqeC	p.Cys220Cys	Synonymous
Hs13	pNRC200	159905	C	G	VNG_6181H		Noncoding
Hs13	pNRC200	196221	C	T	phoT3	p.Ala303Ala	Synonymous
Hs13	pNRC200	261223	A	C	VNG_6325H		Noncoding
Hs17	Chromosome	1591899	G	A	VNG_2157C	p.Gly94Ser	NonSynonymousonymous
Hs19	Chromosome	1597170	G	A	VNG_2165H	p.Asp92Asn	NonSynonymousonymous
Hs20	Chromosome	23819	G	A	VNG_0028C	p.Glu162Lys	NonSynonymousonymous
Hs21	Chromosome	243466	C	T	VNG_0309C	p.Leu10Leu	Synonymous
Hs21	Chromosome	395630	A	G	gbp5		Noncoding
Hs21	Chromosome	509205	G	A	VNG_0668C	p.Leu182Leu	Synonymous
Hs22	Chromosome	1088193	C	T	brp	p.Asp144Asn	NonSynonymousonymous
Hs22	Chromosome	1209085	C	A	ccp	p.Val97Phe	NonSynonymousonymous
Hs24	Chromosome	984839	G	A	VNG_1319H	p.Val477Val	Synonymous
Hs24	Chromosome	1328857	G	A	VNG_1794C	p.Asn228Asn	Synonymous
Hs24	Chromosome	1503003	C	T	VNG_2037C	p.Asp404Asn	NonSynonymousonymous
Hs24	Chromosome	1631821	G	A	coxB2		Noncoding
Hs24	Chromosome	351795	A	T	phoX	p.Ser288Thr	NonSynonymousonymous
Hs28	Chromosome	1896361	G	A	dppD	p.Pro352Pro	Synonymous
Hs30	Chromosome	1945862	G	A	arsB	p.Gly610Ser	NonSynonymousonymous
Hs30	Chromosome	1313211	G	A	cad	p.Val44Val	Synonymous
Hs30	Chromosome	1449672	G	T	VNG_1964H	p.Ala121Asp	NonSynonymousonymous
Hs33	Chromosome	1145311	G	A	VNG_1534H		Noncoding
Hs34	Chromosome	1102341	G	T	sat	p.Thr105Thr	Synonymous
Hs34	Chromosome	1186600	G	A	VNG_1585C		Noncoding
Hs35	Chromosome	1607422	C	G	adh1		Noncoding
Hs37	Chromosome	1775721	G	A	rad24b	p.Ala603Thr	NonSynonymousonymous
Hs39	Chromosome	760026	A	G	VNG_0989C		Noncoding
Hs41	Chromosome	1459793	C	T	VNG_1977H	p.Thr255Ile	NonSynonymousonymous
Hs45	Chromosome	1747246	G	A	polA2	p.Arg1011Arg	Synonymous
Hs47	Chromosome	418385	G	A	thrC2	p.Pro239Ser	NonSynonymousonymous
Hs47	Chromosome	443603	C	T	ywaD	p.Ala362Ala	Synonymous
Hs51	Chromosome	2008463	G	A	VNG_2677H	p.Ala208Ala	Synonymous
Hs52	Chromosome	1880352	G	A	SSU_rRNA_bacteria		Noncoding
Hs53	pNRC200	140417	A	G	orc2	p.Ser76Ser	Synonymous
Hs57	Chromosome	413880	C	T	VNG_0537C	p.Val792Met	NonSynonymousonymous
Hs58	Chromosome	72914	C	T	moeB	p.Glu211Lys	NonSynonymousonymous
Hs60	Chromosome	934926	G	A	yhdG	p.Val689Ile	NonSynonymousonymous
Hs61	pNRC100	145489	G	A	AAC82914	p.Asp99Asn	NonSynonymousonymous
Hs63	Chromosome	1721891	G	A	hlp	p.Ala103Ala	Synonymous
Hs64	Chromosome	20671	A	C	VNG_0026C	p.Ser262Ser	Synonymous
Hs69	Chromosome	1082649	C	T	VNG_1461H	p.Arg40Gln	NonSynonymousonymous
Hs69	pNRC200	206889	G	A	VNG_6268C	p.Thr170Thr	Synonymous
Hs70	pNRC200	141117	G	T	VNG_6158H		Noncoding
Hs70	pNRC200	141127	C	T	VNG_6158H		Noncoding
Hs70	pNRC200	293136	C	G	orc4		Noncoding
Hs72	Chromosome	1044274	G	A	VNG_1397C		Noncoding
Hs74	Chromosome	597254	G	A	yufN	p.His148Tyr	NonSynonymousonymous
Hs76	Chromosome	36888	C	A	VNG_0044H	p.Leu58Leu	Synonymous
Hs76	Chromosome	1411568	G	A	VNG_1905C	p.Ser164Ser	Synonymous
Hs77	Chromosome	1183939	T	C	VNG_1585C	p.Met157Val	NonSynonymousonymous
Hs79	Chromosome	789506	G	T	hisC1	p.Pro196Gln	NonSynonymousonymous
Hs79	Chromosome	982157	G	A	hbd2	p.Gly414Ser	NonSynonymousonymous

## Sheet: S6
Suppl. Table 6. Insertion-Deletion details (1-30 bp in length)
MA line	Chromosome	Position	Reference	Mutation	Gene	Protein	Impact
Hs23	Chromosome	399994	GCCGTCT	G	VNG_0516H	p.Ser67_Val68del	disruptive_inframe_deletion
Hs67	Chromosome	571740	GTTGACCGACTCCTCGACTTGCTGT	G	VNG_0754C	p.Lys218_Val225del	disruptive_inframe_deletion
Hs12	Chromosome	636764	T	TA,TAA	idr2		upstream_gene_variant
Hs19	Chromosome	764011	TGGCG	T	acs2	p.Gly474fs	frameshift_variant
Hs45	Chromosome	1068579	CCCCG	C	serA2		upstream_gene_variant
Hs72	Chromosome	1144711	GGAC	G	VNG_1534H		upstream_gene_variant
Hs16	Chromosome	1430990	CGACGACGAG	C	VNG_1940H	p.Asp60_Asp62del	disruptive_inframe_deletion
Hs70	pNRC200	141131	ATAC	A	VNG_6158H		upstream_gene_variant
Hs70	pNRC200	141139	A	ACT	VNG_6158H		upstream_gene_variant
Hs23	pNRC200	221012	C	CAAGAAT	VNG_6283H		upstream_gene_variant
